# Supplementary material for: Improving Soy Sauce Aroma Using High Hydrostatic Pressure and the Preliminary Mechanism
Source: Foods. 2022 Jul 23;11(15):2190. doi: 10.3390/foods11152190 (PMC9330850; doi:10.3390/foods11152190)
Supplement: Supplementary file 1 [file foods-11-02190-s001.zip]

Archive with 1 entries (1 files):
- foods-1779981-supplementary.pdf
